# Supplementary material for: Integrated Long-Term Care ‘Neighbourhoods’ to Support Older Populations: Evolving Strategies in Japan and England
Source: Int J Environ Res Public Health. 2023 Jul 12;20(14):6352. doi: 10.3390/ijerph20146352 (PMC10379849; doi:10.3390/ijerph20146352)
Supplement: Supplementary file 1 [file ijerph-20-06352-s001.zip]

Archive with 1 entries (1 files):
- ijerph-2370311-supplementary.pdf
